# Supplementary material for: Risk of Thrombo-Embolic Events in Ovarian Cancer: Does Bevacizumab Tilt the Scale? A Systematic Review and Meta-Analysis
Source: Cancers (Basel). 2021 Sep 14;13(18):4603. doi: 10.3390/cancers13184603 (PMC8464807; doi:10.3390/cancers13184603)
Supplement: Supplementary file 1 [file cancers-13-04603-s001.zip]

Archive with 1 entries (1 files):
- cancers-1363373-Sl.pdf
